# Supplementary material for: The impact of teacher socio-emotional competence on student engagement: a meta-analysis
Source: Front Psychol. 2025 Mar 7;16:1526371. doi: 10.3389/fpsyg.2025.1526371 (PMC11926805; doi:10.3389/fpsyg.2025.1526371)
Supplement: Supplementary file 1 [file Table_1.xls]

## Sheet: data
Study name	Variable	Mean	Standard deviation	Sample size	Standard error	Weighted means
Jiménez-López et al., (2021)	student engagement	2.15	0.73	1180	0.02	2.15
Rocío Huerta Cuervo et al., (2022)_	autonomy	5.21	68	404	3.38	0.26
Rocío Huerta Cuervo et al., (2022)_	Involvement	4.34	0.62	404	0.03	4.34
Novie and Concepcion (2023)	Student Engagement	3.98	0.58	377	0.03	3.98
Novie and Concepcion (2023)	Emotional engagement	4.26	0.17	377	0.01	4.26
BALORAN et al., (2021)	student engagement	3.98	0.65	529	0.03	3.98
Qiong Liu et al., (2022)	Involvement	3.64	0.77	466	0.04	3.64
Qian Meng and Qi Zhang ( 2023)	Academic Engagement	3.35	0.91	258	0.06	3.35
Pihla Rautanen et al., (2020)	study engagement	4.51	1.41	149	0.12	4.51
Pihla Rautanen et al., (2020)	School engagement	5.37	1.22	149	0.1	5.37
Qin Luo et al., (2023)	Learning engagement	4.22	0.92	1158	0.03	4.22
Wang L (2022)	Learner engagement	4.86	1.02	365	0.05	4.86
Xuejiao Cheng et al., (2022)	teachers’ emotional competence	3.48	0.86	74	0.1	3.48
Qiong Liu et al..(2022)	Learning engagement	3.82	0.7	466	0.03	3.82
Qiong Liu et al..(2022)	emotional support	4.19	0.78	466	0.04	4.19
Foo & Kutty,(2023)	Student Engagement	3.77	0.74	351	0.04	3.77
Welmilla, (2020)	Student engagement	3.42	0.62	1455	0.02	3.42
Zhao & Yang, (2022)	Academic Engagement	76.05	20.03	1094	0.61	76.05
Aldrup et al., (2020)	Emotional engagement	24.31	3.17	166	0.25	24.31
Guo, (2021)	Learning engagement	0.74	0.65	707	0.02	0.74
Zhiling (2023)	Learner engagement	4.05	0.8	1129	0.02	4.05
